# Supplementary material for: Longitudinal Blood Epigenetic Aging, DNA Methylation-Predicted Protein, and Estimated Leukocyte Proportion Trends in Two Astronauts from the Axiom Space Mission 1: An Exploratory Analysis
Source: Genes (Basel). 2026 May 14;17(5):564. doi: 10.3390/genes17050564 (PMC13206426; doi:10.3390/genes17050564)
Supplement: Supplementary file 1 [file genes-17-00564-s001.zip]

Archive with 1 entries (1 files):
- genes-4243843-supplementary.xlsx
