# Supplementary material for: Longitudinal Blood Epigenetic Aging, DNA Methylation-Predicted Protein, and Estimated Leukocyte Proportion Trends in Two Astronauts from the Axiom Space Mission 1: An Exploratory Analysis
Source: Genes (Basel). 2026 May 14;17(5):564. doi: 10.3390/genes17050564 (PMC13206426; doi:10.3390/genes17050564)
Supplement: Supplementary file 1 [file genes-17-00564-s001.zip › genes-4243843-supplementary.xlsx]

## Sheet: Table S1
Table S1. Methscore CpG Summary
Predictor	Type	Description	Citation	PMID	Link	nCpG_required	nCpG_present	nCpG_missing
Horvath2	DNAm Age	Chronological age; Skin & Blood tissues; HorvathAge 2	Horvath et al 2018	PMID†30048243	https://pubmed.ncbi.nlm.nih.gov/30048243/	391	379	12
PCPhenoAge	DNAm Age	PhenoAge based on PC component	Higgins-Chen et al	PMID 36277076	https://www.ncbi.nlm.nih.gov/pmc/articles/PMC9586209/	78464	76099	2365
DunedinPACE	DNAm Age	Pace of Aging; mean of 1 biological year per chronological year; blood tissue	Belsky et al 2022	PMID 35029144	https://pubmed.ncbi.nlm.nih.gov/35029144/	173	151	22
Frailty	DNAm Age	Frailty index; non-frail: [0,0.1];pre-frail:(0.1,0.25);frail:[0.25,1]; blood tissue	Li et al	PMID 36071044	https://pubmed.ncbi.nlm.nih.gov/36071044/	20	20	0
PCGrimAge	DNAm Age	Biological age; based on plasma protein levels, clock for mortality risk; based on PC component	Higgins-Chen et al	PMID 36277076	https://www.ncbi.nlm.nih.gov/pmc/articles/PMC9586209/	78464	76099	2365
Zhang10CpG	DNAm Age	mortality risk score; based on 10 CpGs	Zhang et al 2017	PMID†28303888	https://pubmed.ncbi.nlm.nih.gov/28303888/	10	8	2
bAge	DNAm Age	Biological Age in unit of year, blood and saliva	Bernabeu et al 2023	PMID 36855161	https://pubmed.ncbi.nlm.nih.gov/36855161/	2334	2122	212
DNAmFitAge	DNAm Age	Biological age incorporating physical fitness	McGreevy et al 2023	PMID†36812475	https://pubmed.ncbi.nlm.nih.gov/36812475/	627	482	145
TNSC2	DNAm StemCellDivisions	TNSC assuming all epiTOC2 CpGs have beta-values of 0 in the fetal stage	Teschendorff et al 2020	PMID†32580750	https://pubmed.ncbi.nlm.nih.gov/32580750/	163	148	15
MiAge	DNAm StemCellDivisions	Mitotic Age; total number of lifetime cell divisions	Youn et al 2018	PMID 29160179	https://www.ncbi.nlm.nih.gov/pmc/articles/PMC5873367/	268	219	49
PCDNAmTL	DNAm TelomereLength	Telomere length, blood tissue	Higgins-Chen et al	PMID 36277076	https://www.ncbi.nlm.nih.gov/pmc/articles/PMC9586209/	78464	76099	2365
ADAMTS	DNAm ProteinLevels	Plasma Protein Level	Gadd et al 2022	PMID 35023833	https://pubmed.ncbi.nlm.nih.gov/35023833/	51	47	4
Adiponectin	DNAm ProteinLevels	Plasma Protein Level	Gadd et al 2022	PMID 35023833	https://pubmed.ncbi.nlm.nih.gov/35023833/	39	34	5
Afamin	DNAm ProteinLevels	Plasma Protein Level	Gadd et al 2022	PMID 35023833	https://pubmed.ncbi.nlm.nih.gov/35023833/	37	36	1
Alpha-L-iduronidase	DNAm ProteinLevels	Plasma Protein Level	Gadd et al 2022	PMID 35023833	https://pubmed.ncbi.nlm.nih.gov/35023833/	67	63	4
Aminoacylase-1	DNAm ProteinLevels	Plasma Protein Level	Gadd et al 2022	PMID 35023833	https://pubmed.ncbi.nlm.nih.gov/35023833/	395	362	33
B2-microglobulin	DNAm ProteinLevels	Plasma Protein Level	Gadd et al 2022	PMID 35023833	https://pubmed.ncbi.nlm.nih.gov/35023833/	311	284	27
BCAM	DNAm ProteinLevels	Plasma Protein Level	Gadd et al 2022	PMID 35023833	https://pubmed.ncbi.nlm.nih.gov/35023833/	1	1	0
BMP-1	DNAm ProteinLevels	Plasma Protein Level	Gadd et al 2022	PMID 35023833	https://pubmed.ncbi.nlm.nih.gov/35023833/	67	62	5
CCL11	DNAm ProteinLevels	Plasma Protein Level	Gadd et al 2022	PMID 35023833	https://pubmed.ncbi.nlm.nih.gov/35023833/	45	39	6
CCL17	DNAm ProteinLevels	Plasma Protein Level	Gadd et al 2022	PMID 35023833	https://pubmed.ncbi.nlm.nih.gov/35023833/	364	341	23
CCL18	DNAm ProteinLevels	Plasma Protein Level	Gadd et al 2022	PMID 35023833	https://pubmed.ncbi.nlm.nih.gov/35023833/	119	110	9
CCL21	DNAm ProteinLevels	Plasma Protein Level	Gadd et al 2022	PMID 35023833	https://pubmed.ncbi.nlm.nih.gov/35023833/	98	92	6
CCL22	DNAm ProteinLevels	Plasma Protein Level	Gadd et al 2022	PMID 35023833	https://pubmed.ncbi.nlm.nih.gov/35023833/	36	35	1
CCL25 C-C	DNAm ProteinLevels	Plasma Protein Level	Gadd et al 2022	PMID 35023833	https://pubmed.ncbi.nlm.nih.gov/35023833/	59	53	6
CD163	DNAm ProteinLevels	Plasma Protein Level	Gadd et al 2022	PMID 35023833	https://pubmed.ncbi.nlm.nih.gov/35023833/	151	143	8
CD209 antigen	DNAm ProteinLevels	Plasma Protein Level	Gadd et al 2022	PMID 35023833	https://pubmed.ncbi.nlm.nih.gov/35023833/	163	151	12
CD48 antigen	DNAm ProteinLevels	Plasma Protein Level	Gadd et al 2022	PMID 35023833	https://pubmed.ncbi.nlm.nih.gov/35023833/	17	14	3
CD6	DNAm ProteinLevels	Plasma Protein Level	Gadd et al 2022	PMID 35023833	https://pubmed.ncbi.nlm.nih.gov/35023833/	41	35	6
CDL5	DNAm ProteinLevels	Plasma Protein Level	Gadd et al 2022	PMID 35023833	https://pubmed.ncbi.nlm.nih.gov/35023833/	127	120	7
CHIT-1	DNAm ProteinLevels	Plasma Protein Level	Gadd et al 2022	PMID 35023833	https://pubmed.ncbi.nlm.nih.gov/35023833/	111	103	8
CLEC11A e1	DNAm ProteinLevels	Plasma Protein Level	Gadd et al 2022	PMID 35023833	https://pubmed.ncbi.nlm.nih.gov/35023833/	107	104	3
CLEC11A e2	DNAm ProteinLevels	Plasma Protein Level	Gadd et al 2022	PMID 35023833	https://pubmed.ncbi.nlm.nih.gov/35023833/	82	79	3
Coagulation factor VII	DNAm ProteinLevels	Plasma Protein Level	Gadd et al 2022	PMID 35023833	https://pubmed.ncbi.nlm.nih.gov/35023833/	26	22	4
Complement C4	DNAm ProteinLevels	Plasma Protein Level	Gadd et al 2022	PMID 35023833	https://pubmed.ncbi.nlm.nih.gov/35023833/	17	12	5
Complement C5a	DNAm ProteinLevels	Plasma Protein Level	Gadd et al 2022	PMID 35023833	https://pubmed.ncbi.nlm.nih.gov/35023833/	263	238	25
Complement c9	DNAm ProteinLevels	Plasma Protein Level	Gadd et al 2022	PMID 35023833	https://pubmed.ncbi.nlm.nih.gov/35023833/	109	103	6
Contactin-4	DNAm ProteinLevels	Plasma Protein Level	Gadd et al 2022	PMID 35023833	https://pubmed.ncbi.nlm.nih.gov/35023833/	45	39	6
CRP	DNAm ProteinLevels	Plasma Protein Level	Gadd et al 2022	PMID 35023833	https://pubmed.ncbi.nlm.nih.gov/35023833/	100	90	10
CRTAM	DNAm ProteinLevels	Plasma Protein Level	Gadd et al 2022	PMID 35023833	https://pubmed.ncbi.nlm.nih.gov/35023833/	64	56	8
CXCL10	DNAm ProteinLevels	Plasma Protein Level	Gadd et al 2022	PMID 35023833	https://pubmed.ncbi.nlm.nih.gov/35023833/	196	170	26
CXCL10 soma	DNAm ProteinLevels	Plasma Protein Level	Gadd et al 2022	PMID 35023833	https://pubmed.ncbi.nlm.nih.gov/35023833/	194	176	18
CXCL11	DNAm ProteinLevels	Plasma Protein Level	Gadd et al 2022	PMID 35023833	https://pubmed.ncbi.nlm.nih.gov/35023833/	176	148	28
CXCL11 soma	DNAm ProteinLevels	Plasma Protein Level	Gadd et al 2022	PMID 35023833	https://pubmed.ncbi.nlm.nih.gov/35023833/	51	49	2
CXCL9	DNAm ProteinLevels	Plasma Protein Level	Gadd et al 2022	PMID 35023833	https://pubmed.ncbi.nlm.nih.gov/35023833/	56	50	6
E-selectin	DNAm ProteinLevels	Plasma Protein Level	Gadd et al 2022	PMID 35023833	https://pubmed.ncbi.nlm.nih.gov/35023833/	126	116	10
Ectodysplasin-A	DNAm ProteinLevels	Plasma Protein Level	Gadd et al 2022	PMID 35023833	https://pubmed.ncbi.nlm.nih.gov/35023833/	10	9	1
EN.RAGE	DNAm ProteinLevels	Plasma Protein Level	Gadd et al 2022	PMID 35023833	https://pubmed.ncbi.nlm.nih.gov/35023833/	82	69	13
ENPP7	DNAm ProteinLevels	Plasma Protein Level	Gadd et al 2022	PMID 35023833	https://pubmed.ncbi.nlm.nih.gov/35023833/	156	141	15
ESM-1	DNAm ProteinLevels	Plasma Protein Level	Gadd et al 2022	PMID 35023833	https://pubmed.ncbi.nlm.nih.gov/35023833/	55	53	2
EZR	DNAm ProteinLevels	Plasma Protein Level	Gadd et al 2022	PMID 35023833	https://pubmed.ncbi.nlm.nih.gov/35023833/	32	30	2
FAP	DNAm ProteinLevels	Plasma Protein Level	Gadd et al 2022	PMID 35023833	https://pubmed.ncbi.nlm.nih.gov/35023833/	74	68	6
FCER2	DNAm ProteinLevels	Plasma Protein Level	Gadd et al 2022	PMID 35023833	https://pubmed.ncbi.nlm.nih.gov/35023833/	163	147	16
FCGR3A	DNAm ProteinLevels	Plasma Protein Level	Gadd et al 2022	PMID 35023833	https://pubmed.ncbi.nlm.nih.gov/35023833/	102	97	5
FcRL2	DNAm ProteinLevels	Plasma Protein Level	Gadd et al 2022	PMID 35023833	https://pubmed.ncbi.nlm.nih.gov/35023833/	38	34	4
FGF.21	DNAm ProteinLevels	Plasma Protein Level	Gadd et al 2022	PMID 35023833	https://pubmed.ncbi.nlm.nih.gov/35023833/	103	88	15
G.CSF	DNAm ProteinLevels	Plasma Protein Level	Gadd et al 2022	PMID 35023833	https://pubmed.ncbi.nlm.nih.gov/35023833/	79	65	14
Galectin-4	DNAm ProteinLevels	Plasma Protein Level	Gadd et al 2022	PMID 35023833	https://pubmed.ncbi.nlm.nih.gov/35023833/	58	54	4
GDF.8	DNAm ProteinLevels	Plasma Protein Level	Gadd et al 2022	PMID 35023833	https://pubmed.ncbi.nlm.nih.gov/35023833/	29	27	2
GHR	DNAm ProteinLevels	Plasma Protein Level	Gadd et al 2022	PMID 35023833	https://pubmed.ncbi.nlm.nih.gov/35023833/	108	101	7
GPIba	DNAm ProteinLevels	Plasma Protein Level	Gadd et al 2022	PMID 35023833	https://pubmed.ncbi.nlm.nih.gov/35023833/	179	173	6
Granulysin	DNAm ProteinLevels	Plasma Protein Level	Gadd et al 2022	PMID 35023833	https://pubmed.ncbi.nlm.nih.gov/35023833/	52	45	7
Granzyme A	DNAm ProteinLevels	Plasma Protein Level	Gadd et al 2022	PMID 35023833	https://pubmed.ncbi.nlm.nih.gov/35023833/	103	98	5
GZMA	DNAm ProteinLevels	Plasma Protein Level	Gadd et al 2022	PMID 35023833	https://pubmed.ncbi.nlm.nih.gov/35023833/	13	13	0
HCII	DNAm ProteinLevels	Plasma Protein Level	Gadd et al 2022	PMID 35023833	https://pubmed.ncbi.nlm.nih.gov/35023833/	52	46	6
HGF	DNAm ProteinLevels	Plasma Protein Level	Gadd et al 2022	PMID 35023833	https://pubmed.ncbi.nlm.nih.gov/35023833/	72	59	13
HGFA	DNAm ProteinLevels	Plasma Protein Level	Gadd et al 2022	PMID 35023833	https://pubmed.ncbi.nlm.nih.gov/35023833/	20	19	1
HGFI	DNAm ProteinLevels	Plasma Protein Level	Gadd et al 2022	PMID 35023833	https://pubmed.ncbi.nlm.nih.gov/35023833/	156	148	8
ICAM5	DNAm ProteinLevels	Plasma Protein Level	Gadd et al 2022	PMID 35023833	https://pubmed.ncbi.nlm.nih.gov/35023833/	132	122	10
IGFBP-1	DNAm ProteinLevels	Plasma Protein Level	Gadd et al 2022	PMID 35023833	https://pubmed.ncbi.nlm.nih.gov/35023833/	120	111	9
IGFBP-4	DNAm ProteinLevels	Plasma Protein Level	Gadd et al 2022	PMID 35023833	https://pubmed.ncbi.nlm.nih.gov/35023833/	72	70	2
Insulin receptor	DNAm ProteinLevels	Plasma Protein Level	Gadd et al 2022	PMID 35023833	https://pubmed.ncbi.nlm.nih.gov/35023833/	51	50	1
Interleukin-19	DNAm ProteinLevels	Plasma Protein Level	Gadd et al 2022	PMID 35023833	https://pubmed.ncbi.nlm.nih.gov/35023833/	81	74	7
L-selectin	DNAm ProteinLevels	Plasma Protein Level	Gadd et al 2022	PMID 35023833	https://pubmed.ncbi.nlm.nih.gov/35023833/	99	94	5
LTF	DNAm ProteinLevels	Plasma Protein Level	Gadd et al 2022	PMID 35023833	https://pubmed.ncbi.nlm.nih.gov/35023833/	51	50	1
LGALS3BP	DNAm ProteinLevels	Plasma Protein Level	Gadd et al 2022	PMID 35023833	https://pubmed.ncbi.nlm.nih.gov/35023833/	186	176	10
LY9	DNAm ProteinLevels	Plasma Protein Level	Gadd et al 2022	PMID 35023833	https://pubmed.ncbi.nlm.nih.gov/35023833/	124	113	11
Lymphotoxin abeta	DNAm ProteinLevels	Plasma Protein Level	Gadd et al 2022	PMID 35023833	https://pubmed.ncbi.nlm.nih.gov/35023833/	67	62	5
Lysozyme C	DNAm ProteinLevels	Plasma Protein Level	Gadd et al 2022	PMID 35023833	https://pubmed.ncbi.nlm.nih.gov/35023833/	1	1	0
MIA	DNAm ProteinLevels	Plasma Protein Level	Gadd et al 2022	PMID 35023833	https://pubmed.ncbi.nlm.nih.gov/35023833/	69	67	2
MMP-1	DNAm ProteinLevels	Plasma Protein Level	Gadd et al 2022	PMID 35023833	https://pubmed.ncbi.nlm.nih.gov/35023833/	262	247	15
MMP-12	DNAm ProteinLevels	Plasma Protein Level	Gadd et al 2022	PMID 35023833	https://pubmed.ncbi.nlm.nih.gov/35023833/	257	243	14
MMP-2	DNAm ProteinLevels	Plasma Protein Level	Gadd et al 2022	PMID 35023833	https://pubmed.ncbi.nlm.nih.gov/35023833/	1	1	0
MMP-9	DNAm ProteinLevels	Plasma Protein Level	Gadd et al 2022	PMID 35023833	https://pubmed.ncbi.nlm.nih.gov/35023833/	96	89	7
MMP.1	DNAm ProteinLevels	Plasma Protein Level	Gadd et al 2022	PMID 35023833	https://pubmed.ncbi.nlm.nih.gov/35023833/	34	29	5
MRC2	DNAm ProteinLevels	Plasma Protein Level	Gadd et al 2022	PMID 35023833	https://pubmed.ncbi.nlm.nih.gov/35023833/	17	17	0
Myeloperoxidase	DNAm ProteinLevels	Plasma Protein Level	Gadd et al 2022	PMID 35023833	https://pubmed.ncbi.nlm.nih.gov/35023833/	35	33	2
N.CDase	DNAm ProteinLevels	Plasma Protein Level	Gadd et al 2022	PMID 35023833	https://pubmed.ncbi.nlm.nih.gov/35023833/	50	41	9
NCAM-120	DNAm ProteinLevels	Plasma Protein Level	Gadd et al 2022	PMID 35023833	https://pubmed.ncbi.nlm.nih.gov/35023833/	121	114	7
NEP	DNAm ProteinLevels	Plasma Protein Level	Gadd et al 2022	PMID 35023833	https://pubmed.ncbi.nlm.nih.gov/35023833/	34	27	7
NMNAT1	DNAm ProteinLevels	Plasma Protein Level	Gadd et al 2022	PMID 35023833	https://pubmed.ncbi.nlm.nih.gov/35023833/	44	39	5
NOTCH1	DNAm ProteinLevels	Plasma Protein Level	Gadd et al 2022	PMID 35023833	https://pubmed.ncbi.nlm.nih.gov/35023833/	33	29	4
NRTK3	DNAm ProteinLevels	Plasma Protein Level	Gadd et al 2022	PMID 35023833	https://pubmed.ncbi.nlm.nih.gov/35023833/	148	138	10
NTRK3	DNAm ProteinLevels	Plasma Protein Level	Gadd et al 2022	PMID 35023833	https://pubmed.ncbi.nlm.nih.gov/35023833/	118	98	20
OSM	DNAm ProteinLevels	Plasma Protein Level	Gadd et al 2022	PMID 35023833	https://pubmed.ncbi.nlm.nih.gov/35023833/	125	94	31
Osteomodulin	DNAm ProteinLevels	Plasma Protein Level	Gadd et al 2022	PMID 35023833	https://pubmed.ncbi.nlm.nih.gov/35023833/	180	175	5
PAPP-A	DNAm ProteinLevels	Plasma Protein Level	Gadd et al 2022	PMID 35023833	https://pubmed.ncbi.nlm.nih.gov/35023833/	58	55	3
PIGR	DNAm ProteinLevels	Plasma Protein Level	Gadd et al 2022	PMID 35023833	https://pubmed.ncbi.nlm.nih.gov/35023833/	27	26	1
RARRES2	DNAm ProteinLevels	Plasma Protein Level	Gadd et al 2022	PMID 35023833	https://pubmed.ncbi.nlm.nih.gov/35023833/	117	111	6
Resistin	DNAm ProteinLevels	Plasma Protein Level	Gadd et al 2022	PMID 35023833	https://pubmed.ncbi.nlm.nih.gov/35023833/	21	19	2
S100-A9	DNAm ProteinLevels	Plasma Protein Level	Gadd et al 2022	PMID 35023833	https://pubmed.ncbi.nlm.nih.gov/35023833/	27	25	2
Semaphorin-3E	DNAm ProteinLevels	Plasma Protein Level	Gadd et al 2022	PMID 35023833	https://pubmed.ncbi.nlm.nih.gov/35023833/	51	44	7
SERPIN A3	DNAm ProteinLevels	Plasma Protein Level	Gadd et al 2022	PMID 35023833	https://pubmed.ncbi.nlm.nih.gov/35023833/	258	242	16
SHBG	DNAm ProteinLevels	Plasma Protein Level	Gadd et al 2022	PMID 35023833	https://pubmed.ncbi.nlm.nih.gov/35023833/	68	62	6
SIGLEC1	DNAm ProteinLevels	Plasma Protein Level	Gadd et al 2022	PMID 35023833	https://pubmed.ncbi.nlm.nih.gov/35023833/	28	26	2
SKR3	DNAm ProteinLevels	Plasma Protein Level	Gadd et al 2022	PMID 35023833	https://pubmed.ncbi.nlm.nih.gov/35023833/	68	60	8
SLITRK5	DNAm ProteinLevels	Plasma Protein Level	Gadd et al 2022	PMID 35023833	https://pubmed.ncbi.nlm.nih.gov/35023833/	161	149	12
SMPD1	DNAm ProteinLevels	Plasma Protein Level	Gadd et al 2022	PMID 35023833	https://pubmed.ncbi.nlm.nih.gov/35023833/	110	84	26
Stanniocalcin-1	DNAm ProteinLevels	Plasma Protein Level	Gadd et al 2022	PMID 35023833	https://pubmed.ncbi.nlm.nih.gov/35023833/	61	55	6
Testican-2	DNAm ProteinLevels	Plasma Protein Level	Gadd et al 2022	PMID 35023833	https://pubmed.ncbi.nlm.nih.gov/35023833/	62	58	4
TGF.alpha	DNAm ProteinLevels	Plasma Protein Level	Gadd et al 2022	PMID 35023833	https://pubmed.ncbi.nlm.nih.gov/35023833/	100	90	10
THBS2	DNAm ProteinLevels	Plasma Protein Level	Gadd et al 2022	PMID 35023833	https://pubmed.ncbi.nlm.nih.gov/35023833/	183	171	12
TNFRSF17	DNAm ProteinLevels	Plasma Protein Level	Gadd et al 2022	PMID 35023833	https://pubmed.ncbi.nlm.nih.gov/35023833/	103	101	2
TNFRSF1B	DNAm ProteinLevels	Plasma Protein Level	Gadd et al 2022	PMID 35023833	https://pubmed.ncbi.nlm.nih.gov/35023833/	83	78	5
TPO	DNAm ProteinLevels	Plasma Protein Level	Gadd et al 2022	PMID 35023833	https://pubmed.ncbi.nlm.nih.gov/35023833/	41	41	0
Trypsin-2	DNAm ProteinLevels	Plasma Protein Level	Gadd et al 2022	PMID 35023833	https://pubmed.ncbi.nlm.nih.gov/35023833/	25	23	2
Tryptase beta-2	DNAm ProteinLevels	Plasma Protein Level	Gadd et al 2022	PMID 35023833	https://pubmed.ncbi.nlm.nih.gov/35023833/	106	97	9
VCAM1	DNAm ProteinLevels	Plasma Protein Level	Gadd et al 2022	PMID 35023833	https://pubmed.ncbi.nlm.nih.gov/35023833/	32	31	1
VEGFA	DNAm ProteinLevels	Plasma Protein Level	Gadd et al 2022	PMID 35023833	https://pubmed.ncbi.nlm.nih.gov/35023833/	159	137	22
WFIKKN2	DNAm ProteinLevels	Plasma Protein Level	Gadd et al 2022	PMID 35023833	https://pubmed.ncbi.nlm.nih.gov/35023833/	66	64	2

## Sheet: Table S2
Table S2. Complete DNA Methylation-Predicted Protein Trends
clock name	T0 mean	T1 mean	T2 mean	T1 percent change from T0	T2 percent change from T0	|T1 percent change|	|T2 percent change|	T1 magnitude in top 5%	T2 magnitude in top 5%	both magnitudes in top 5%	T1 direction	T2 direction
ADAMTSResid	-0.0005	-0.001	0.001	-0.85	3.85	0.85	3.85	FALSE	FALSE	FALSE	decrease	increase
AdiponectinResid	0.001	-0.0001	-0.001	-1.14	-1.86	1.14	1.86	FALSE	FALSE	FALSE	decrease	decrease
AfaminResid	0.002	-0.002	0.0003	-2.12	-0.88	2.12	0.88	FALSE	FALSE	FALSE	decrease	decrease
Alpha.L.iduronidaseResid	-0.0003	-0.0001	0.0003	0.76	2.24	0.76	2.24	FALSE	FALSE	FALSE	increase	increase
Aminoacylase.1Resid	0.002	-0.01	0.004	-4.17	1.17	4.17	1.17	FALSE	FALSE	FALSE	decrease	increase
B2.microglobulinResid	0.0002	0.0001	-0.0003	-0.21	-2.79	0.21	2.79	FALSE	FALSE	FALSE	decrease	decrease
BCAMResid	-2e-05	3e-05	-1e-05	2.32	0.68	2.32	0.68	FALSE	FALSE	FALSE	increase	increase
BMP.1Resid	2e-05	-0.001	0.001	-39.49	36.49	39.49	36.49	TRUE	TRUE	TRUE	decrease	increase
CCL11Resid	-0.002	0.001	0.001	1.67	1.33	1.67	1.33	FALSE	FALSE	FALSE	increase	increase
CCL17Resid	0.001	0.0002	-0.001	-0.73	-2.27	0.73	2.27	FALSE	FALSE	FALSE	decrease	decrease
CCL18Resid	0.0002	-0.001	0.001	-4.21	1.21	4.21	1.21	FALSE	FALSE	FALSE	decrease	increase
CCL21Resid	-0.002	-0.002	0.003	0.09	2.91	0.09	2.91	FALSE	FALSE	FALSE	increase	increase
CCL22Resid	-0.001	0.0001	0.001	1.08	1.92	1.08	1.92	FALSE	FALSE	FALSE	increase	increase
CCL25.C.CResid	0.001	0.0001	-0.001	-0.88	-2.12	0.88	2.12	FALSE	FALSE	FALSE	decrease	decrease
CD163Resid	0.001	0.001	-0.002	-0.14	-2.86	0.14	2.86	FALSE	FALSE	FALSE	decrease	decrease
CD209.antigenResid	0.003	-0.005	0.002	-2.76	-0.24	2.76	0.24	FALSE	FALSE	FALSE	decrease	decrease
CD48.antigenResid	0.0003	0.001	-0.001	2.24	-5.24	2.24	5.24	FALSE	FALSE	FALSE	increase	decrease
CD6Resid	-0.001	-0.001	0.001	0.21	2.79	0.21	2.79	FALSE	FALSE	FALSE	increase	increase
CDL5Resid	0.001	0.001	-0.002	-0.4	-2.6	0.4	2.6	FALSE	FALSE	FALSE	decrease	decrease
CHIT.1Resid	-0.001	-0.0001	0.001	0.75	2.25	0.75	2.25	FALSE	FALSE	FALSE	increase	increase
CLEC11A.e1Resid	-0.0002	0.01	-0.01	31.6	-28.6	31.6	28.6	TRUE	TRUE	TRUE	increase	decrease
CLEC11A.e2Resid	0.0002	0.01	-0.01	35.13	-38.13	35.13	38.13	TRUE	TRUE	TRUE	increase	decrease
Coagulation.factor.VIIResid	-0.0001	0.001	-0.001	9.17	-6.17	9.17	6.17	FALSE	FALSE	FALSE	increase	decrease
Complement.C4Resid	-0.0001	0.0001	-3e-05	2.29	0.71	2.29	0.71	FALSE	FALSE	FALSE	increase	increase
Complement.C5aResid	0.0001	-0.001	0.0005	-8.77	5.77	8.77	5.77	FALSE	FALSE	FALSE	decrease	increase
Complement.c9Resid	-0.002	0.005	-0.003	3.06	-0.06	3.06	0.06	FALSE	FALSE	FALSE	increase	decrease
Contactin.4Resid	0.002	-0.001	-0.001	-1.57	-1.43	1.57	1.43	FALSE	FALSE	FALSE	decrease	decrease
CRPResid	-0.002	0.002	-0.001	2.29	0.71	2.29	0.71	FALSE	FALSE	FALSE	increase	increase
CRTAMResid	0.001	0.0001	-0.001	-0.89	-2.11	0.89	2.11	FALSE	FALSE	FALSE	decrease	decrease
CXCL10Resid	0.001	0.001	-0.002	-0.03	-2.97	0.03	2.97	FALSE	FALSE	FALSE	decrease	decrease
CXCL10.somaResid	0.001	0.002	-0.003	2.09	-5.09	2.09	5.09	FALSE	FALSE	FALSE	increase	decrease
CXCL11Resid	-4e-05	0.002	-0.002	38.71	-35.71	38.71	35.71	TRUE	TRUE	TRUE	increase	decrease
CXCL11.somaResid	0.0001	0.001	-0.001	6.68	-9.68	6.68	9.68	FALSE	FALSE	FALSE	increase	decrease
CXCL9Resid	0.0005	0.001	-0.001	0.94	-3.94	0.94	3.94	FALSE	FALSE	FALSE	increase	decrease
E.selectinResid	0.002	-0.001	-0.0004	-1.74	-1.26	1.74	1.26	FALSE	FALSE	FALSE	decrease	decrease
Ectodysplasin.AResid	-0.0002	0.0003	-0.0001	2.34	0.66	2.34	0.66	FALSE	FALSE	FALSE	increase	increase
EN.RAGEResid	-0.004	0.003	0.001	1.84	1.16	1.84	1.16	FALSE	FALSE	FALSE	increase	increase
ENPP7Resid	0.002	-0.002	-0.001	-1.73	-1.27	1.73	1.27	FALSE	FALSE	FALSE	decrease	decrease
ESM.1Resid	0.002	-0.002	0.0004	-2.19	-0.81	2.19	0.81	FALSE	FALSE	FALSE	decrease	decrease
EZRResid	0.002	-0.0004	-0.002	-1.16	-1.84	1.16	1.84	FALSE	FALSE	FALSE	decrease	decrease
FAPResid	2e-05	-0.001	0.001	-49.04	46.04	49.04	46.04	TRUE	TRUE	TRUE	decrease	increase
FCER2Resid	-0.001	-0.0002	0.001	0.75	2.25	0.75	2.25	FALSE	FALSE	FALSE	increase	increase
FCGR3AResid	-0.001	0.003	-0.002	4.78	-1.78	4.78	1.78	FALSE	FALSE	FALSE	increase	decrease
FcRL2Resid	0.0005	0.0001	-0.001	-0.81	-2.19	0.81	2.19	FALSE	FALSE	FALSE	decrease	decrease
FGF.21Resid	-0.002	-0.001	0.003	0.45	2.55	0.45	2.55	FALSE	FALSE	FALSE	increase	increase
G.CSFResid	0.001	-0.001	-0.0002	-1.86	-1.14	1.86	1.14	FALSE	FALSE	FALSE	decrease	decrease
Galectin.4Resid	0.0005	-0.001	0.0001	-2.3	-0.7	2.3	0.7	FALSE	FALSE	FALSE	decrease	decrease
GDF.8Resid	0.0001	-0.001	0.001	-8.47	5.47	8.47	5.47	FALSE	FALSE	FALSE	decrease	increase
GHRResid	0.0003	-0.002	0.002	-6.76	3.76	6.76	3.76	FALSE	FALSE	FALSE	decrease	increase
GPIbaResid	-0.001	0.003	-0.002	4.74	-1.74	4.74	1.74	FALSE	FALSE	FALSE	increase	decrease
GranulysinResid	0.002	-0.004	0.003	-3.66	0.66	3.66	0.66	FALSE	FALSE	FALSE	decrease	increase
Granzyme.AResid	0.001	-0.002	0.001	-2.93	-0.07	2.93	0.07	FALSE	FALSE	FALSE	decrease	decrease
GZMAResid	0.001	-0.001	-0.0003	-1.71	-1.29	1.71	1.29	FALSE	FALSE	FALSE	decrease	decrease
HCIIResid	-0.002	0.0005	0.001	1.26	1.74	1.26	1.74	FALSE	FALSE	FALSE	increase	increase
HGFResid	-0.004	0.003	0.0004	1.9	1.1	1.9	1.1	FALSE	FALSE	FALSE	increase	increase
HGFAResid	-0.002	0.001	0.001	1.32	1.68	1.32	1.68	FALSE	FALSE	FALSE	increase	increase
HGFIResid	-0.0003	-0.001	0.001	-2.51	5.51	2.51	5.51	FALSE	FALSE	FALSE	decrease	increase
ICAM5Resid	0.001	0.001	-0.002	-0.01	-2.99	0.01	2.99	FALSE	FALSE	FALSE	decrease	decrease
IGFBP.1Resid	0.001	-0.001	0.0002	-2.14	-0.86	2.14	0.86	FALSE	FALSE	FALSE	decrease	decrease
IGFBP.4Resid	-0.001	0.001	-0.0001	2.12	0.88	2.12	0.88	FALSE	FALSE	FALSE	increase	increase
Insulin.receptorResid	0.0004	-0.0002	-0.0003	-1.37	-1.63	1.37	1.63	FALSE	FALSE	FALSE	decrease	decrease
Interleukin.19Resid	0.001	-0.002	0.002	-4.22	1.22	4.22	1.22	FALSE	FALSE	FALSE	decrease	increase
L.selectinResid	-0.0003	0.003	-0.002	10.89	-7.89	10.89	7.89	FALSE	FALSE	FALSE	increase	decrease
LTFResid	0.0001	0.001	-0.001	12.59	-15.59	12.59	15.59	TRUE	TRUE	TRUE	increase	decrease
LGALS3BPResid	0.001	-0.003	0.002	-3.7	0.7	3.7	0.7	FALSE	FALSE	FALSE	decrease	increase
LY9Resid	0.001	-0.002	0.001	-2.65	-0.35	2.65	0.35	FALSE	FALSE	FALSE	decrease	decrease
Lymphotoxin.abetaResid	0.0002	-0.001	0.001	-4.73	1.73	4.73	1.73	FALSE	FALSE	FALSE	decrease	increase
Lysozyme.CResid	0.0002	-0.0002	2e-05	-2.13	-0.87	2.13	0.87	FALSE	FALSE	FALSE	decrease	decrease
MIAResid	0.001	-0.0002	-0.001	-1.22	-1.78	1.22	1.78	FALSE	FALSE	FALSE	decrease	decrease
MMP.11Resid	-0.001	0.001	-0.0001	2.15	0.85	2.15	0.85	FALSE	FALSE	FALSE	increase	increase
MMP.12Resid	-0.003	0.0002	0.003	1.08	1.92	1.08	1.92	FALSE	FALSE	FALSE	increase	increase
MMP.2Resid	-0.0001	3e-05	4e-05	1.44	1.56	1.44	1.56	FALSE	FALSE	FALSE	increase	increase
MMP.9Resid	-0.004	0.003	0.001	1.67	1.33	1.67	1.33	FALSE	FALSE	FALSE	increase	increase
MMP.1Resid	-0.002	0.003	-0.001	2.31	0.69	2.31	0.69	FALSE	FALSE	FALSE	increase	increase
MRC2Resid	0.001	-0.001	0.001	-3.82	0.82	3.82	0.82	FALSE	FALSE	FALSE	decrease	increase
MyeloperoxidaseResid	0.0003	0.001	-0.001	2.42	-5.42	2.42	5.42	FALSE	FALSE	FALSE	increase	decrease
N.CDaseResid	0.001	-0.002	0.001	-2.76	-0.24	2.76	0.24	FALSE	FALSE	FALSE	decrease	decrease
NCAM.120Resid	0.003	-0.002	-0.001	-1.56	-1.44	1.56	1.44	FALSE	FALSE	FALSE	decrease	decrease
NEPResid	0.0004	-0.003	0.003	-8.97	5.97	8.97	5.97	FALSE	FALSE	FALSE	decrease	increase
NMNAT1Resid	-0.001	0.001	-0.001	2.87	0.13	2.87	0.13	FALSE	FALSE	FALSE	increase	increase
NOTCH1Resid	0.001	-0.0003	-0.001	-1.29	-1.71	1.29	1.71	FALSE	FALSE	FALSE	decrease	decrease
NRTK3Resid	0.002	-0.002	0.0003	-2.21	-0.79	2.21	0.79	FALSE	FALSE	FALSE	decrease	decrease
NTRK3Resid	-0.001	0.0003	0.001	1.28	1.72	1.28	1.72	FALSE	FALSE	FALSE	increase	increase
OSMResid	-0.004	0.003	0.001	1.82	1.18	1.82	1.18	FALSE	FALSE	FALSE	increase	increase
OsteomodulinResid	0.002	-0.0004	-0.001	-1.21	-1.79	1.21	1.79	FALSE	FALSE	FALSE	decrease	decrease
PAPP.AResid	0.001	0.001	-0.001	-0.28	-2.72	0.28	2.72	FALSE	FALSE	FALSE	decrease	decrease
PIGRResid	-0.01	0.002	0.003	1.37	1.63	1.37	1.63	FALSE	FALSE	FALSE	increase	increase
RARRES2Resid	0.001	-0.001	-0.0003	-1.76	-1.24	1.76	1.24	FALSE	FALSE	FALSE	decrease	decrease
ResistinResid	0.0001	0.0003	-0.0004	2.2	-5.2	2.2	5.2	FALSE	FALSE	FALSE	increase	decrease
S100.A9Resid	-0.001	0.003	-0.002	3.35	-0.35	3.35	0.35	FALSE	FALSE	FALSE	increase	decrease
Semaphorin.3EResid	0.004	-0.002	-0.002	-1.5	-1.5	1.5	1.5	FALSE	FALSE	FALSE	decrease	decrease
SERPIN.A3Resid	-0.002	0.003	-0.001	2.47	0.53	2.47	0.53	FALSE	FALSE	FALSE	increase	increase
SHBGResid	-0.001	0.001	-0.0004	2.74	0.26	2.74	0.26	FALSE	FALSE	FALSE	increase	increase
SIGLEC1Resid	0.001	-0.001	-2e-06	-2	-1	2	1	FALSE	FALSE	FALSE	decrease	decrease
SKR3Resid	-0.001	-0.0003	0.001	0.8	2.2	0.8	2.2	FALSE	FALSE	FALSE	increase	increase
SLITRK5Resid	0.002	-0.002	-0.0001	-1.98	-1.02	1.98	1.02	FALSE	FALSE	FALSE	decrease	decrease
SMPD1Resid	-0.0004	0.001	-0.001	3.7	-0.7	3.7	0.7	FALSE	FALSE	FALSE	increase	decrease
Stanniocalcin.1Resid	-0.0004	-0.001	0.002	-1.83	4.83	1.83	4.83	FALSE	FALSE	FALSE	decrease	increase
Testican.2Resid	-0.0005	-0.001	0.001	-0.68	3.68	0.68	3.68	FALSE	FALSE	FALSE	decrease	increase
TGF.alphaResid	-0.004	0.004	-5e-05	2.01	0.99	2.01	0.99	FALSE	FALSE	FALSE	increase	increase
THBS2Resid	-0.0004	0.001	-0.0004	2.95	0.05	2.95	0.05	FALSE	FALSE	FALSE	increase	increase
TNFRSF17Resid	0.0003	-0.0001	-0.0002	-1.45	-1.55	1.45	1.55	FALSE	FALSE	FALSE	decrease	decrease
TNFRSF1BResid	0.001	-0.0003	-0.001	-1.32	-1.68	1.32	1.68	FALSE	FALSE	FALSE	decrease	decrease
TPOResid	0.001	-0.0002	-0.001	-1.13	-1.87	1.13	1.87	FALSE	FALSE	FALSE	decrease	decrease
Trypsin.2Resid	-0.001	-0.001	0.002	0.28	2.72	0.28	2.72	FALSE	FALSE	FALSE	increase	increase
Tryptase.beta.2Resid	0.002	-0.003	0.001	-2.45	-0.55	2.45	0.55	FALSE	FALSE	FALSE	decrease	decrease
VCAM1Resid	-0.001	0.0005	0.0002	1.75	1.25	1.75	1.25	FALSE	FALSE	FALSE	increase	increase
VEGFAResid	-0.001	0.0003	0.001	1.38	1.62	1.38	1.62	FALSE	FALSE	FALSE	increase	increase
WFIKKN2Resid	0.001	-0.001	0.001	-2.91	-0.09	2.91	0.09	FALSE	FALSE	FALSE	decrease	decrease
